# Supplementary material for: Late outcome of surgical radiofrequency ablation for persistent valvular atrial fibrillation in China: a single-center study
Source: J Cardiothorac Surg. 2017 Aug 3;12:63. doi: 10.1186/s13019-017-0627-z (PMC5543737; doi:10.1186/s13019-017-0627-z)
Supplement: Additional file 1: — Original data. (XLS 131 kb) [file 13019_2017_627_MOESM1_ESM.xls]

## Sheet: Sheet1
分组SR0AF1	随访时间	手术时间	出院时AF	术后房性心律失常	术后三月内电复律	性别	年龄	风湿性	脑梗塞	二次手术	左房血栓	高血压	糖尿病	合并三尖瓣病变	CABG	AF病史	心功能分级	术前BNP	术前心率	术前LAD	术前EF	CPB时间	阻断时间	呼吸机时间	ICU时间	术后胺碘酮	术后倍他乐克
0	32	2012-11-13	1	1	1	0	62	1	1	0	0	1	0	1	0	6	0	168	80	56.6	59	135	111	11.25	3	0	0
0	32	2012-11-8	0	0	0	0	41	1	0	0	0	0	0	1	0	14	0	102	107	44	53	123	86	12.75	2	1	1
0	32	2012-10-31	0	0	0	1	65	0	0	0	0	0	0	1	0	48	1	292	95	51	49	93	63	18	6	0	0
0	32	2012-10-22	0	1	1	1	66	1	1	0	0	0	1	1	0	48	0	66.7	82	60.5	54	153	116	7	1	1	1
0	33	2012-9-26	0	0	0	0	55	1	0	0	0	0	0	1	0	10	0	137	93	54	52	180	141	12	1	1	1
0	33	2012-9-25	0	0	0	1	56	1	0	0	0	0	0	1	0	24	1	545	81	55.7	57	252	186	16.5	2	1	0
0	32	2012-10-25	0	1	0	0	61	1	0	0	0	0	0	1	0	36	1	230	70	63	63	145	105	18.5	5	0	1
0	33	2012-9-26	1	1	0	0	44	1	1	0	0	0	0	1	0	84	1	179	86	56.7	57	174	137	11.25	3	0	0
0	31	2012-11-19	0	0	0	0	65	1	0	0	0	1	0	1	0	36	1	66.3	69	42	65	175	146	11	3	0	0
0	33	2012-9-27	0	0	1	1	42	1	1	0	0	0	0	1	0	5	1	193	104	62.1	58	210	186	5.5	3	0	1
0	33	2012-9-17	0	0	0	0	65	0	0	0	0	1	0	1	0	12	1	78.8	91	40.2	55	167	130	14.5	7	0	0
0	32	2012-10-15	1	0	0	1	25	1	0	0	0	0	0	1	0	12	1	274	122	92.6	49	147	120	7	1	0	0
0	32	2012-10-24	1	1	0	0	63	1	0	0	0	0	1	1	0	24	1	325	98	63.5	45	132	94	16.5	4	0	1
0	33	2012-9-28	0	0	0	0	50	1	0	0	0	0	0	1	0	30	1	63.1	73	50	51	151	91	15.75	2	0	1
0	35	2012-7-30	0	0	0	1	61	0	0	0	0	0	0	1	0	36	1	325	125	60	47	231	199	14.5	1	0	1
0	34	2012-8-15	0	1	0	1	41	1	0	0	0	0	0	1	0	24	0	145	90	58	55	116	83	17.25	3	0	0
0	35	2012-7-23	0	0	0	0	53	1	0	0	0	0	0	1	0	36	1	381	90	49	58	212	169	48	3	0	1
0	35	2012-8-14	1	1	0	0	53	1	0	0	0	0	0	1	0	12	1	512	87	73.3	49	111	81	11.75	5	0	0
0	31	2012-11-28	0	0	0	1	62	0	0	0	0	0	0	1	0	46	0	71	101	50	57	121	88	13	6	0	1
0	31	2012-11-27	0	1	0	0	64	0	0	0	0	1	0	1	0	7	0	263	86	50.7	56	148	64	11	3	0	1
0	35	2012-7-25	0	0	1	0	31	1	0	0	0	0	0	1	0	60	1	306	96	61	42	132	107	14	4	1	0
0	34	2012-9-6	0	1	1	1	38	1	1	0	0	0	0	1	0	12	1	353	96	58	53	190	166	17.75	4	0	1
0	34	2012-09-12	0	0	0	0	40	1	1	0	0	0	0	1	0	60	0	155	92	50	54	104	80	18.5	5	0	0
0	34	2012-8-21	1	0	0	1	59	1	0	1	0	0	0	1	1	36	0	376	88	49	51	274	229	48	4	1	1
0	35	2012-8-14	0	1	0	0	74	1	0	0	0	0	0	1	0	60	0	207	100	56	58	198	141	18.75	3	0	0
0	38	2012-05-14	1	1	1	1	54	1	0	0	1	0	0	1	0	12	1	110	89	56	53	179	150	72	7	0	1
0	36	2012-7-5	0	0	0	1	63	0	1	0	0	0	0	0	0	48	1	86	76	51	41	140	110	16.5	4	0	1
0	35	2012-7-18	0	1	1	1	47	1	1	0	0	0	0	1	0	40	0	309	79	60	48	147	127	4.75	2	0	1
0	36	2012-7-2	1	1	1	1	65	1	1	0	0	1	1	1	0	36	1	169	90	73	46	235	183	19	3	0	0
0	40	2012-2-2	0	0	0	0	60	1	0	0	1	0	0	1	0	24	0	362	88	49.3	48	189	135	3.75	1	0	1
0	40	2012-02-07	0	1	0	1	53	1	0	0	0	0	0	1	0	6	0	102	134	53.4	53	106	80	18.5	2	0	0
0	40	2012-02-15	1	1	1	1	44	0	0	0	0	0	0	1	0	8	1	464	116	70	37	188	159	13.25	5	0	1
0	37	2012-05-21	0	0	0	1	54	1	1	0	0	0	0	1	1	48	0	81.9	91	50	58	200	159	17.5	5	0	1
0	39	2012-02-23	1	1	0	0	63	1	0	0	1	0	0	1	0	48	1	193	121	66.2	39	177	155	18	6	0	1
0	39	2012-03-05	0	1	0	1	56	1	0	0	0	0	0	1	0	34	1	411	108	54.5	48	198	150	24.75	3	0	1
0	39	2012-03-07	1	0	0	0	66	1	0	0	0	0	0	1	1	24	1	71.5	78	50	47	329	233	48	7	0	1
0	32	2012-11-14	0	1	1	0	46	1	0	0	0	0	0	1	0	19	1	345	125	56.2	41	208	155	18.25	7	0	0
0	56	2010-10-18	0	0	0	1	47	1	0	0	0	0	0	1	0	60	1	246	80	51	51	163	130	16	4	1	0
0	57	2010-10-08	0	0	0	0	56	1	0	0	0	0	0	1	0	72	1	76	74	51.3	55	132	108	1.5	5	0	1
0	52	2011-02-22	0	0	0	1	68	0	0	0	0	0	0	1	0	6	0	337	103	41	67	120	129	41	6	1	1
0	52	2011-03-14	1	1	0	1	59	1	0	0	0	0	0	1	0	10	0	103	78	57.6	55	150	118	9	4	0	1
0	55	2010-11-22	0	0	0	1	70	1	0	0	0	1	0	1	0	36	0	98	78	43.5	59	217	184	39	7	1	1
0	56	2010-11-12	0	0	0	0	50	1	0	0	0	0	0	1	0	18	1	180	110	62	52	130	109	20.5	5	1	0
0	49	2011-06-14	1	1	0	1	48	1	0	0	0	0	0	1	0	60	1	438	142	73.3	39	250	204	48	8	0	0
0	49	2011-06-08	0	0	0	0	55	1	0	0	1	0	0	1	0	18	1	302	125	70	46	180	150	17.75	5	1	1
0	50	2011-04-26	0	0	0	1	65	0	0	0	0	0	0	1	0	18	1	79.6	52	53	55	114	78	24.5	7	1	1
0	51	2011-04-11	1	1	0	0	68	1	0	0	1	0	0	1	0	12	0	167	101	61.6	55	136	113	39	4	0	0
0	50	2011-04-27	1	1	0	1	63	1	0	1	1	1	1	1	0	27	1	278	77	65	49	199	160	15.5	8	0	1
0	58	2010-08-19	0	0	0	0	40	1	0	0	0	0	0	1	0	12	1	99.9	78	55	48	203	172	15	6	1	0
0	38	2012-04-24	0	0	1	1	58	0	0	0	0	0	0	1	0	6	0	345	103	63.2	54	137	112	5.75	2	1	1
0	56	2010-11-10	0	0	0	1	38	1	0	0	0	0	0	1	0	24	1	92.3	105	60	47	109	87	14.5	3	0	1
0	56	2010-10-21	0	0	0	0	40	1	0	0	0	0	0	1	0	6	1	131	84	62.9	40	212	190	17	5	0	0
0	61	2010-06-01	0	0	0	1	48	1	0	0	0	0	0	1	0	4	1	132	163	64.7	39	182	160	29	7	1	0
0	61	2010-05-19	0	0	0	0	64	1	0	0	1	0	0	1	0	24	0	108	87	57	47	182	152	14.5	6	1	1
0	52	2011-02-24	0	1	0	0	69	1	0	0	0	0	1	1	1	12	0	166	90	55.3	59	189	145	72	6	0	1
0	58	2010-09-09	0	0	0	1	58	1	0	0	0	0	0	1	0	16	0	105	73	46.6	56	107	80	16	4	1	0
0	42	2011-12-26	0	0	0	1	74	0	0	0	0	0	0	1	0	12	1	87.3	72	49.5	49	171	136	19	3	0	1
0	41	2012-01-16	1	1	0	1	58	0	0	0	0	0	0	1	0	48	1	289	72	62.3	45	132	103	16.25	4	0	1
0	43	2011-11-24	0	0	0	0	40	1	0	0	0	0	0	1	0	6	0	152	96	67.5	54	115	94	11	5	1	1
0	43	2011-12-07	0	0	0	1	63	0	0	0	0	0	0	1	0	32	1	78.8	91	42	35	110	73	18.5	5	0	1
0	42	2012-01-04	0	0	0	0	72	1	0	0	0	0	0	1	0	12	0	239	102	52	50	223	200	45.75	6	0	0
0	40	2012-02-21	1	0	1	1	66	0	0	0	0	1	0	1	0	24	0	344	90	51.5	57	207	183	18	6	0	1
0	38	2012-04-26	0	1	0	0	52	1	0	0	1	0	0	1	1	24	1	340	128	58.3	48	245	216	12	3	1	1
0	37	2012-05-18	0	0	0	1	61	1	0	0	0	0	0	1	0	36	0	89	99	53	58	101	70	17.25	4	1	1
0	37	2012-5-30	1	1	0	0	73	1	0	0	0	0	0	1	0	12	1	216	114	53	47	130	101	18.75	2	0	1
0	37	2012-6-14	0	0	0	0	59	1	1	0	1	0	0	1	0	6	1	150	82	51.3	58	175	153	17.5	4	0	0
0	37	2012-6-8	0	1	0	1	51	1	0	0	0	0	0	1	0	60	1	200	98	54	45	155	131	72	4	0	1
0	38	2012-04-16	1	1	0	1	50	1	0	0	0	0	0	1	1	60	1	810	78	67.8	55	159	126	16.5	3	1	1
0	38	2012-04-19	0	0	0	0	54	1	0	0	0	0	0	1	0	9	1	84.2	81	52	62	144	121	17.5	4	1	0
0	39	2012-03-15	0	0	0	0	42	1	0	0	1	0	0	1	0	24	1	257	97	52	51	115	92	6	4	0	1
0	39	2012-03-26	0	0	0	1	30	1	0	0	0	0	0	1	0	12	1	206	94	65	48	86	63	11.25	2	0	0
0	39	2012-03-27	0	0	0	0	69	1	0	0	0	0	0	1	0	72	1	232	88	65.3	53	190	155	17	4	0	1
0	38	2012-04-12	0	1	0	0	56	1	0	0	0	0	0	1	1	12	1	175	85	54.7	52	190	162	18.5	5	0	1
0	38	2012-04-10	0	0	0	1	56	1	0	0	0	0	0	1	1	36	1	95.4	72	52.2	55	161	119	16	6	0	0
0	38	2012-04-11	0	0	0	0	47	1	0	0	0	0	0	1	0	24	1	164	84	55	58	195	121	144	8	1	1
0	49	2011-05-23	1	1	0	1	60	1	0	0	0	0	0	1	0	6	1	242	133	67.4	40	210	157	21.75	6	0	1
0	49	2011-05-30	0	0	0	0	55	1	0	1	0	0	0	1	0	24	1	73.8	100	58.3	55	125	98	20.25	2	0	0
0	37	2012-6-12	0	1	0	1	55	1	0	0	0	0	1	1	0	36	1	235.4	80	64	54	112	91	16.25	3	1	1
0	44	2011-11-14	0	1	0	0	59	1	1	0	0	0	0	1	0	24	1	195	88	58.2	32	163	141	42.25	7	1	1
0	48	2011-06-16	0	0	0	1	57	1	0	0	0	0	0	1	0	72	1	564	80	62	45	135	114	18.75	4	0	0
0	61	2010-04-13	0	0	0	1	49	1	0	0	0	0	0	1	0	24	1	167	82	51.5	54	127	113	16	3	1	1
0	61	2010-04-08	0	0	0	0	56	0	0	0	0	0	0	1	0	36	0	75	109	76.3	52	188	140	6	6	1	0
0	49	2011-07-14	0	0	0	1	60	1	0	0	0	0	0	1	0	48	0	139	85	58	57	256	229	18	20	0	1
0	61	2010-05-31	1	1	0	0	66	0	0	0	0	0	0	1	0	24	0	52	106	60	57	271	223	96	7	0	1
0	47	2011-07-29	0	0	0	1	44	0	0	0	0	0	0	1	0	10	0	161	130	40.3	33	185	146	37.5	4	0	0
0	47	2011-08-01	0	1	0	1	46	1	0	0	1	0	0	1	0	60	1	496	121	54	48	150	124	12	2	1	1
0	47	2011-08-11	0	0	0	0	49	1	1	0	0	1	0	1	0	60	0	58	93	40.7	60	146	110	21.25	5	1	1
0	47	2011-08-10	0	0	1	0	76	0	0	0	0	1	0	1	0	9	0	220	67	55	54	126	88	14.75	2	1	1
0	45	2011-09-29	0	0	1	1	64	0	0	0	0	0	0	1	0	24	0	161	82	57.8	57	180	162	16.75	4	0	0
0	46	2011-08-31	0	0	0	0	50	1	0	0	0	0	1	1	0	42	1	113	60	79	49	227	176	22.25	5	0	1
0	46	2011-08-30	1	0	0	1	61	0	0	0	0	0	0	1	0	12	0	583.4	103	61	58	130	113	17	3	1	1
0	40	2012-02-15	0	1	0	0	64	1	0	0	0	0	0	1	1	22	0	223	78	60	56	154	119	21.25	5	0	1
0	40	2012-03-02	0	0	0	1	58	0	0	0	0	1	0	1	0	60	1	285	117	54.5	40	188	142	37.25	4	0	1
0	40	2012-03-21	0	1	0	0	74	0	0	0	0	0	0	1	1	15	1	146	90	63.5	43	198	143	12	9	0	0
0	42	2012-02-09	0	1	0	1	61	0	0	0	0	1	1	1	1	24	0	377	88	51.5	50	216	144	48	8	0	1
0	42	2012-01-31	0	0	0	0	54	0	0	0	0	0	1	1	0	6	0	79.4	114	48	58	180	137	12	6	1	0
0	42	2012-02-07	0	1	0	1	44	1	0	0	1	0	0	1	0	13	0	160	100	53	53	159	142	17.25	6	0	1
0	45	2011-09-13	0	0	0	0	58	1	0	0	0	1	0	1	0	84	1	95	114	55	47	208	164	15.25	5	0	1
0	45	2011-09-13	0	0	0	1	47	1	0	0	0	0	0	1	0	12	1	318	98	58.3	41	142	86	12.5	5	0	0
0	44	2011-11-04	0	0	0	1	59	1	0	0	0	0	0	1	0	24	1	180	84	57	49	133	105	19	3	0	1
0	44	2011-11-03	0	0	0	0	50	1	0	0	0	0	0	1	0	10	0	253	114	56	51	204	180	16.5	4	1	0
0	44	2011-10-24	0	0	0	1	39	1	0	0	0	0	0	1	0	11	0	147	107	73.8	50	150	118	13.25	4	0	1
0	44	2011-10-20	0	0	0	0	63	1	0	0	0	0	0	1	0	24	0	249	113	48	49	215	183	3	7	0	0
0	44	2011-10-19	0	1	0	1	39	1	0	0	0	0	0	1	0	44	1	101	85	55.2	49	193	162	18	5	0	1
0	45	2011-10-14	0	0	0	0	61	1	0	0	0	0	0	1	0	22	1	199	69	48.5	46	120	88	18.25	4	0	0
0	45	2011-09-26	0	1	0	0	70	0	0	0	0	0	0	1	0	36	0	219	103	56.4	58	178	147	72	4	0	1
0	31	2012-12-7	0	0	0	1	67	0	0	0	0	0	0	1	0	72	1	387	90	52.6	37	116	83	6.5	2	0	0
0	30	2012-12-28	0	0	0	0	62	0	0	0	0	0	0	1	0	96	0	71	101	50	57	121	88	13	6	0	1
0	30	2012-12-27	0	0	0	1	64	0	0	0	0	1	0	1	0	31	0	26.3	86	50.7	56	148	64	11	3	0	1
0	30	2012-12-25	0	0	1	0	31	1	0	0	0	0	0	1	0	60	1	306	96	61	42	132	107	14	4	1	0
0	30	2013-1-6	1	1	1	1	38	1	1	0	0	0	0	1	0	12	1	353	96	58	53	190	166	17.75	4	0	1
0	30	2013-01-12	1	0	0	0	40	1	1	0	0	0	0	1	0	60	0	155	92	50	54	104	80	18.5	5	0	0
0	29	2013-1-21	0	0	0	1	59	1	0	1	0	0	0	1	1	36	0	376	88	49	51	274	229	48	4	1	1
0	29	2013-2-14	0	1	0	0	74	1	0	0	0	0	0	1	0	63	0	207	100	56	58	198	141	18.75	3	0	1
0	29	2013-02-14	1	1	1	1	54	1	0	0	1	0	0	1	0	12	1	110	89	56	53	179	150	72	7	0	0
0	28	2013-02-22	0	0	0	1	68	0	0	0	0	0	0	1	0	6	0	337	103	41	67	120	129	41	6	1	1
0	28	2013-02-24	1	1	0	0	59	1	0	0	0	0	0	1	0	12	0	103	78	57.6	55	150	118	9	4	0	0
0	28	2013-03-01	0	0	0	1	70	1	0	0	0	1	0	1	0	36	0	98	78	43.5	59	217	184	39	7	1	1
0	28	2013-03-02	0	0	0	0	50	1	0	0	0	0	0	1	0	18	1	180	110	62	52	130	109	20.5	5	1	1
0	28	2013-03-04	1	1	0	1	48	1	0	0	0	0	0	1	0	60	1	438	142	73.3	39	250	204	48	8	0	1
0	28	2013-03-08	0	0	0	0	55	1	0	0	1	0	0	1	0	10	1	302	125	70	46	180	150	17.75	5	1	1
0	28	2013-03-12	0	0	0	1	65	0	0	0	0	0	0	1	0	18	1	79.6	52	53	55	114	78	24.5	7	1	0
0	27	2013-3-25	0	0	0	1	63	0	1	0	0	0	0	0	0	48	1	126	76	51	41	140	110	16.5	4	0	0
0	27	2013-3-28	0	1	1	1	47	1	1	0	0	0	0	1	0	12	0	230.9	79	60	48	147	127	4.75	2	0	1
0	27	2013-4-2	1	1	1	1	65	1	1	0	0	1	1	1	0	36	1	169	90	73	46	235	183	19	3	0	0
0	26	2013-5-2	0	0	0	0	60	1	0	0	1	0	0	1	0	24	0	362	88	49.3	48	189	135	3.75	1	0	1
0	26	2013-05-07	0	0	0	1	53	1	0	0	0	0	0	1	0	6	0	102	134	53.4	53	106	80	18.5	2	0	0
0	25	2013-05-15	1	1	1	1	44	0	0	0	0	0	0	1	0	12	1	464	116	70	37	188	159	13.25	5	0	1
0	25	2013-05-21	0	0	0	1	54	1	1	0	0	0	0	1	1	48	0	81.9	91	50	58	200	159	17.5	5	0	0
0	24	2013-06-23	1	1	0	0	63	1	0	0	1	0	0	1	0	48	1	193	121	66.2	39	177	155	18	6	0	1
0	25	2013-06-05	0	0	0	1	56	1	0	0	0	0	0	1	0	84	1	411	108	54.5	48	198	150	24.75	3	0	1
0	24	2013-07-07	1	0	0	0	66	1	0	0	0	0	0	1	1	24	1	71.5	78	50	47	329	233	48	7	0	0
0	24	2013-7-14	0	1	1	1	46	1	0	0	0	0	0	1	0	19	1	345	125	56.2	41	208	155	18.25	7	0	1
0	23	2013-07-18	0	0	0	0	47	1	0	0	0	0	0	1	0	60	1	246	80	51	51	163	130	16	4	1	0
0	23	2013-08-08	0	0	0	1	56	1	0	0	0	0	0	1	0	72	1	76	74	51.3	55	132	108	1.5	5	0	1
0	22	2013-08-16	0	0	0	1	57	1	0	0	0	0	0	1	0	72	1	564	80	62	45	135	114	18.75	4	0	0
0	22	2013-09-13	0	0	0	1	49	1	0	0	0	0	0	1	0	24	1	167	82	51.5	54	127	113	16	3	1	0
0	22	2013-09-02	0	0	0	1	68	0	0	0	0	0	0	1	0	6	0	337	103	41	67	120	129	41	6	1	1
0	22	2013-09-04	1	1	0	0	59	1	0	0	0	0	0	1	0	120	0	103	78	57.6	55	150	118	9	4	0	0
0	22	2013-09-08	0	0	0	1	70	1	0	0	0	1	0	1	0	36	0	98	78	43.5	59	217	184	39	7	1	1
0	22	2013-09-12	0	0	0	0	50	1	0	0	0	0	0	1	0	108	1	180	110	62	52	130	109	20.5	5	1	1
0	22	2013-09-14	1	1	0	1	48	1	0	0	0	0	0	1	0	60	1	438	142	73.3	39	250	204	48	8	0	1
0	21	2013-09-18	0	0	0	0	55	1	0	0	1	0	0	1	0	18	1	302	125	70	46	180	150	17.75	5	1	1
0	21	2013-09-26	0	1	0	1	65	0	0	0	0	0	0	1	0	18	1	79.6	82	53	55	114	78	24.5	7	1	0
0	21	2013-09-11	1	0	0	1	68	1	0	0	1	0	0	1	0	12	0	167	101	61.6	55	136	113	39	4	0	0
0	21	2013-09-08	0	0	0	0	56	0	0	0	0	0	0	1	0	36	0	75	109	76.3	52	188	140	6	6	1	1
0	21	2013-09-14	0	0	0	0	60	1	0	0	0	0	0	1	0	48	0	139	85	58	57	256	229	18	10	0	1
0	20	2013-09-30	1	1	0	1	66	0	0	0	0	0	0	1	0	24	0	52	106	60	57	271	223	96	7	0	1
0	20	2013-10-29	0	0	0	1	44	0	0	0	0	0	0	1	0	11	0	161	130	40.3	33	185	146	37.5	4	0	0
0	20	2013-10-08	0	1	0	1	46	1	0	0	1	0	0	1	0	60	1	496	121	54	48	150	124	12	2	1	1
0	20	2013-10-11	0	0	0	0	49	1	1	0	0	1	0	1	0	60	0	58	93	40.7	60	146	110	21.25	5	1	1
0	20	2013-10-10	0	0	1	1	76	0	0	0	0	1	0	1	0	96	0	220	67	55	54	126	88	14.75	2	1	1
0	20	2013-10-29	0	0	1	0	64	0	0	0	0	0	0	1	0	24	0	161	82	57.8	57	180	162	16.75	4	0	0
0	20	2013-10-31	1	0	0	0	50	1	0	0	0	0	1	1	0	43	1	113	60	79	49	227	176	22.25	5	0	1
0	20	2013-11-03	0	0	0	1	61	0	0	0	0	0	0	1	0	12	0	83.4	103	61	58	130	113	17	3	1	1
0	19	2013-11-15	0	1	0	0	64	1	0	0	0	0	0	1	1	22	0	223	78	60	56	154	119	21.25	5	0	1
0	19	2013-11-20	0	1	0	0	58	0	0	0	0	1	0	1	0	60	1	285	117	54.5	40	188	142	37.25	4	0	0
0	19	2013-11-21	0	1	0	0	74	0	0	0	0	0	0	1	1	96	1	146	90	63.5	43	198	143	12	9	0	0
0	19	2013-12-09	0	0	0	1	61	0	0	0	0	1	1	1	1	24	0	377	88	51.5	50	216	144	48	8	0	1
0	19	2013-12-11	0	0	0	0	54	0	0	0	0	0	1	1	0	6	0	79.4	114	48	58	180	137	12	6	1	0
0	18	2013-12-17	0	1	0	1	44	1	0	0	1	0	0	1	0	13	0	160	100	53	53	159	142	17.25	6	0	1
0	18	2013-12-23	0	0	0	0	58	1	0	0	0	1	0	1	0	84	1	95	114	55	47	208	164	15.25	5	0	1
0	18	2013-12-24	0	0	0	1	47	1	0	0	0	0	0	1	0	12	1	318	98	58.3	41	142	86	12.5	5	0	0
0	18	2013-12-26	0	0	0	0	59	1	0	0	0	0	0	1	0	24	1	180	84	57	49	133	105	19	3	0	1
0	18	2013-12-30	0	0	0	1	50	1	0	0	0	0	0	1	0	10	0	253	114	56	51	204	180	16.5	4	1	1
0	18	2014-01-04	1	0	0	1	39	1	0	0	0	0	0	1	0	15	0	147	107	73.8	50	150	118	13.25	4	0	1
0	18	2014-01-12	0	0	0	0	63	1	0	0	0	0	0	1	0	24	0	249	113	48	49	215	183	3	7	0	1
0	17	2014-01-19	0	1	0	1	39	1	0	0	0	0	0	1	0	4	1	101	85	55.2	49	193	162	18	5	0	0
0	17	2014-01-24	0	0	0	0	61	1	0	0	0	0	0	1	0	22	1	199	69	48.5	46	120	88	18.25	4	0	1
0	17	2014-01-26	1	1	0	1	70	0	0	0	0	0	0	1	0	36	0	219	103	56.4	58	178	147	72	4	0	0
0	17	2014-1-28	0	0	0	1	67	0	0	0	0	0	0	1	0	72	1	387	90	52.6	37	116	83	6.5	2	0	0
0	17	2014-01-31	1	1	0	0	68	1	0	0	1	0	0	1	0	12	0	167	101	61.6	55	136	113	39	4	0	1
0	17	2014-02-04	1	1	0	1	63	1	0	1	1	1	1	1	0	27	1	278	77	65	49	199	160	15.5	8	0	1
0	17	2014-02-09	0	0	0	0	40	1	0	0	0	0	0	1	0	12	1	99.9	78	55	48	203	172	15	6	1	0
0	17	2014-02-14	0	0	1	1	58	0	0	0	0	0	0	1	0	32	0	345	103	63.2	54	137	112	5.75	2	1	1
0	16	2014-02-15	0	0	0	0	38	1	0	0	0	0	0	1	0	24	1	92.3	105	60	47	109	87	14.5	3	0	1
0	16	2014-02-16	0	0	0	1	40	1	0	0	0	0	0	1	0	6	1	131	84	62.9	40	212	190	17	5	0	0
0	16	2014-02-21	0	0	0	1	48	1	0	0	0	0	0	1	0	42	1	132	163	64.7	39	182	160	29	7	1	1
0	16	2014-02-24	0	0	0	0	64	1	0	0	1	0	0	1	0	24	0	108	87	57	47	182	152	14.5	6	1	0
0	16	2014-02-26	0	1	0	1	69	1	0	0	0	0	1	1	1	12	0	166	90	55.3	59	189	145	72	6	0	1
0	16	2014-02-27	0	0	0	0	58	1	0	0	0	0	0	1	0	14	0	105	73	46.6	56	107	80	16	4	1	0
0	16	2014-02-28	0	0	0	1	74	0	0	0	0	0	0	1	0	12	1	87.3	72	49.5	49	171	136	19	3	0	1
0	16	2014-03-01	0	1	0	1	58	0	0	0	0	0	0	1	0	48	1	89	72	62.3	45	132	103	16.25	4	0	0
0	16	2014-03-03	1	0	0	0	40	1	0	0	0	0	0	1	0	6	0	152	96	67.5	54	115	94	11	5	1	1
0	16	2014-3-6	1	1	1	1	62	1	1	0	0	1	0	1	0	72	0	168	80	56.6	59	135	111	11.25	3	0	0
0	16	2014-3-8	0	0	0	0	41	1	0	0	0	0	0	1	0	34	0	102	107	44	53	123	86	12.75	2	1	1
0	16	2014-3-11	0	0	0	1	65	0	0	0	0	0	0	1	0	48	1	292	95	51	49	93	63	18	6	0	0
0	16	2014-3-12	1	1	1	0	66	1	1	0	0	0	1	1	0	48	0	66.7	82	60.5	54	153	116	7	1	1	1
0	15	2014-3-16	0	0	0	1	55	1	0	0	0	0	0	1	0	17	0	137	93	54	52	180	141	12	1	1	1
0	15	2014-3-20	0	0	0	1	56	1	0	0	0	0	0	1	0	24	1	545	81	55.7	57	252	186	16.5	2	1	1
0	15	2014-3-25	1	1	0	0	61	1	0	0	0	0	0	1	0	36	1	230	70	63	63	145	105	18.5	5	0	0
0	15	2014-3-26	1	0	0	0	44	1	1	0	0	0	0	1	0	84	1	179	86	56.7	57	174	137	11.25	3	0	1
0	15	2014-3-29	0	0	0	1	65	1	0	0	0	1	0	1	0	36	1	66.3	69	42	65	175	146	11	3	0	1
0	15	2014-4-1	0	0	1	1	42	1	1	0	0	0	0	1	0	63	1	193	104	62.1	58	210	186	5.5	3	0	1
0	15	2014-4-3	0	0	0	0	65	0	0	0	0	1	0	1	0	12	1	78.8	91	40.2	55	167	130	14.5	7	0	0
0	15	2014-4-5	1	1	0	1	25	1	0	0	0	0	0	1	0	12	1	274	122	92.6	49	147	120	7	1	0	0
0	15	2014-4-10	1	1	0	0	63	1	0	0	0	0	1	1	0	24	1	325	98	63.5	45	132	94	16.5	4	0	1
0	15	2014-4-13	0	0	0	1	50	1	0	0	0	0	0	1	0	30	1	63.1	73	50	51	151	91	15.75	2	0	1
0	14	2014-4-15	0	0	0	1	61	0	0	0	0	0	0	1	0	36	1	325	125	60	47	231	199	14.5	1	0	1
0	14	2014-4-17	0	1	0	1	41	1	0	0	0	0	0	1	0	24	0	145	90	58	55	116	83	17.25	3	0	0
0	14	2014-4-23	0	0	0	0	53	1	0	0	0	0	0	1	0	36	1	381	90	49	58	212	169	48	3	0	1
0	14	2014-4-24	1	1	0	0	53	1	0	0	0	0	0	1	0	12	1	112	87	73.3	49	111	81	11.75	5	0	0
0	14	2014-4-25	0	1	0	1	62	0	0	0	0	0	0	1	0	96	0	171	101	50	57	121	88	13	6	0	1
0	14	2014-04-27	1	1	0	1	63	1	0	1	1	1	1	1	0	76	1	278	77	65	49	199	160	15.5	8	0	0
0	14	2014-04-29	0	1	0	0	40	1	0	0	0	0	0	1	0	12	1	99.9	78	55	48	203	172	15	6	1	1
0	14	2014-05-04	0	0	1	1	58	0	0	0	0	0	0	1	0	32	0	345	103	63.2	54	137	112	5.75	2	1	0
0	14	2014-05-10	0	0	0	0	38	1	0	0	0	0	0	1	0	24	1	92.3	105	60	47	109	87	14.5	3	0	1
0	14	2014-05-11	0	0	0	1	40	1	0	0	0	0	0	1	0	6	1	131	84	62.9	40	212	190	17	5	0	1
0	14	2014-05-12	0	0	0	1	48	1	0	0	0	0	0	1	0	32	1	132	163	64.7	39	182	160	29	7	1	1
0	13	2014-05-16	0	0	0	0	64	1	0	0	1	0	0	1	0	24	0	108	87	57	47	182	152	14.5	6	1	1
0	13	2014-05-21	0	1	0	0	69	1	0	0	0	0	1	1	1	120	0	166	90	55.3	59	189	145	72	8	0	1
0	13	2014-05-25	0	0	0	1	58	1	0	0	0	0	0	1	0	18	0	105	73	46.6	56	107	80	16	4	1	0
0	13	2014-05-26	0	0	0	1	74	0	0	0	0	0	0	1	0	12	1	87.3	72	49.5	49	171	136	19	3	0	0
0	13	2014-05-28	0	1	0	1	58	0	0	0	0	0	0	1	0	48	1	89	72	62.3	45	132	103	16.25	2	0	0
0	13	2014-05-29	1	0	0	0	40	1	0	0	0	0	0	1	0	6	0	152	96	67.5	54	115	94	11	5	1	1
0	13	2014-06-07	0	0	0	1	63	0	0	0	0	0	0	1	0	32	1	78.8	91	42	35	110	73	18.5	5	0	1
0	13	2014-06-11	0	1	0	0	72	1	0	0	0	0	0	1	0	12	0	239	102	52	50	223	200	45.75	6	0	0
0	12	2014-06-21	1	0	1	1	66	0	0	0	0	1	0	1	0	24	0	344	90	51.5	57	207	183	18	6	0	0
0	12	2014-06-26	1	1	0	0	52	1	0	0	1	0	0	1	1	24	1	340	128	58.3	48	245	216	12	3	1	1
0	12	2014-06-28	0	0	0	1	61	1	0	0	0	0	0	1	0	36	0	89	99	53	58	101	70	17.25	4	1	0
0	12	2014-7-5	1	1	0	0	73	1	0	0	0	0	0	1	0	12	1	216	114	53	47	130	101	18.75	2	0	1
0	12	2014-7-14	0	0	0	0	59	1	1	0	1	0	0	1	0	6	1	150	82	51.3	58	175	153	17.5	4	0	1
0	11	2014-7-18	0	1	0	1	51	1	0	0	0	0	0	1	0	60	1	200	98	54	45	155	131	72	4	0	1
0	11	2014-07-26	1	1	0	1	50	1	0	0	0	0	0	1	1	60	1	110	78	67.8	55	159	126	16.5	3	1	0
0	11	2014-07-29	0	0	0	0	54	1	0	0	0	0	0	1	0	96	1	84.2	81	52	62	144	121	17.5	4	1	1
0	11	2014-08-05	0	0	0	1	42	1	0	0	1	0	0	1	0	24	1	257	97	52	51	115	92	6	4	0	0
0	11	2014-08-11	0	0	0	0	30	1	0	0	0	0	0	1	0	12	1	206	94	65	48	86	63	11.25	2	0	1
0	10	2014-08-17	0	0	0	1	69	1	0	0	0	0	0	1	0	72	1	232	88	65.3	53	190	155	17	4	0	1
0	10	2014-08-21	0	1	0	0	56	1	0	0	0	0	0	1	1	12	1	175	85	54.7	52	190	162	18.5	5	0	1
0	10	2014-09-10	1	0	0	1	56	1	0	0	0	0	0	1	1	36	1	95.4	62	52.2	55	161	119	16	6	0	0
0	9	2014-09-15	0	0	0	0	47	1	0	0	0	0	0	1	0	24	1	164	84	55	58	195	121	144	8	1	0
0	9	2014-09-23	1	1	0	1	60	1	0	0	0	0	0	1	0	6	1	242	133	67.4	40	210	157	21.75	6	0	1
0	9	2014-09-30	0	0	0	0	55	1	0	1	0	0	0	1	0	24	1	73.8	100	58.3	55	125	98	20.25	2	0	0
0	9	2014-10-12	1	1	0	1	55	1	0	0	0	0	1	1	0	36	1	35.4	80	64	54	112	91	16.25	3	1	1
0	9	2014-10-14	0	1	0	0	59	1	1	0	0	0	0	1	0	24	1	195	88	58.2	32	163	141	42.25	7	1	0
0	8	2014-10-15	0	0	0	1	58	0	0	0	0	1	0	1	0	60	1	285	117	54.5	40	188	142	37.25	4	0	1
0	8	2014-10-21	0	1	0	0	74	0	0	0	0	0	0	1	1	96	1	146	90	63.5	43	198	143	12	9	0	0
0	8	2014-10-29	0	1	0	1	61	0	0	0	0	1	1	1	1	24	0	377	88	51.5	50	216	144	48	8	0	1
0	8	2014-11-03	0	0	0	0	54	0	0	0	0	0	1	1	0	6	0	79.4	114	48	58	180	137	12	6	1	1
0	8	2014-11-07	0	0	0	1	44	1	0	0	1	0	0	1	0	18	0	160	100	53	53	159	142	17.25	6	0	1
0	8	2014-11-13	0	0	0	0	58	1	0	0	0	1	0	1	0	84	1	95	114	55	47	208	164	15.25	5	0	0
0	7	2014-11-23	0	0	0	1	47	1	0	0	0	0	0	1	0	120	1	318	98	58.3	41	142	86	12.5	5	0	1
0	7	2014-12-04	0	0	0	0	59	1	0	0	0	0	0	1	0	24	1	180	84	57	49	133	105	19	3	0	1
0	7	2014-12-13	0	0	0	0	50	1	0	0	0	0	0	1	0	10	0	153	114	56	51	204	180	16.5	4	1	0
0	6	2014-12-24	0	1	0	1	39	1	0	0	0	0	0	1	0	103	0	147	107	73.8	50	150	118	13.25	4	0	1
1	32	2012-11-12	1	1	1	0	42	1	0	0	0	0	0	1	0	120	1	119.8	79	72	51	244	205	48	7	0	0
1	32	2012-11-13	1	1	1	1	65	1	0	0	1	0	0	1	0	27	1	124	81	68.3	44	173	111	18.25	6	0	1
1	32	2012-11-14	1	1	0	1	54	1	1	0	0	0	0	1	0	100	1	184	58	84	52	161	116	17.25	6	0	0
1	32	2012-10-24	1	1	1	0	50	1	0	0	0	0	0	1	0	60	1	210	73	71	43	213	175	21	6	1	1
1	32	2012-10-19	0	0	0	0	46	0	0	0	0	0	0	1	0	18	1	943	81	64	53	141	107	15	5	0	1
1	33	2012-9-25	1	1	0	1	64	1	0	0	0	0	0	1	0	24	1	287	86	71	48	161	108	16.5	3	0	1
1	32	2012-11-7	1	1	0	0	59	0	0	0	0	0	0	1	0	24	1	103	82	51	53	170	128	11.5	5	0	0
1	32	2012-11-13	1	1	1	0	62	1	0	0	0	0	0	1	0	89	1	682	79	56.7	39	214	178	8.5	2	0	1
1	31	2012-11-16	1	1	0	1	59	1	1	0	1	1	0	1	0	36	1	65.1	71	69	48	201	169	18.25	4	1	1
1	33	2012-9-28	1	1	1	1	68	1	1	0	0	1	1	1	1	12	1	219	67	88.4	50	288	238	16	4	0	1
1	33	2012-10-12	1	1	0	0	61	1	0	0	1	1	0	1	0	19	0	101	65	52	56	155	120	12	3	0	0
1	35	2012-7-25	1	1	0	1	71	0	0	0	0	0	0	1	0	23	1	344	90	60	46	129	107	13.5	5	0	0
1	31	2012-12-7	0	1	0	0	50	0	0	0	0	0	0	0	0	12	1	358	57	61.6	40	146	111	12.75	3	0	1
1	31	2012-11-28	1	1	0	1	51	0	0	1	0	0	0	1	0	46	0	276	72	73.2	46	155	119	5.5	2	0	0
1	31	2012-12-4	1	1	1	1	46	1	0	0	1	1	0	1	0	61	1	1160	60	81.3	53	189	154	16.75	5	0	1
1	31	2012-12-11	1	1	0	0	55	1	0	0	0	0	0	1	0	70	1	302	66	54.4	54	108	82	19	3	0	1
1	31	2012-11-27	1	1	0	0	67	1	0	0	0	0	0	1	0	10	1	244	75	74	50	165	129	7.5	2	0	0
1	35	2012-8-6	1	1	0	1	60	1	0	0	1	0	0	1	0	24	1	386	77	58	51	176	135	72	6	1	1
1	35	2012-8-14	0	0	0	1	67	0	1	1	0	0	0	1	0	82	1	766	114	54	39	126	84	120	9	1	0
1	33	2012-9-21	0	1	0	1	62	0	0	0	0	0	0	1	0	42	0	552	72	43.6	43	199	171	16	4	0	1
1	34	2012-9-5	1	1	0	1	68	1	0	0	0	0	0	1	0	17	0	354	70	49	59	199	169	2	9	0	1
1	33	2012-9-17	0	1	0	0	47	1	0	0	1	0	0	1	0	12	0	199	66	75	53	196	169	16.5	3	0	0
1	34	2012-08-27	1	1	0	1	70	0	0	0	0	1	0	1	0	120	1	1370	77	52.7	37	250	212	15.5	4	0	1
1	33	2012-9-24	0	0	0	0	45	0	0	0	0	0	0	1	0	107	1	334	95	41.8	57	140	102	7.75	2	0	0
1	33	2012-9-18	1	1	0	0	72	1	0	0	0	1	1	1	0	48	1	479	50	73	43	161	111	18.75	10	0	1
1	36	2012-6-25	1	1	1	1	55	1	1	1	0	0	0	1	0	55	1	145	67	85.6	56	90	67	14.25	3	1	1
1	36	2012-7-2	1	1	0	0	66	1	0	0	0	0	0	1	0	72	1	170	63	72.4	57	159	129	12	3	0	1
1	40	2012-02-16	0	0	0	1	60	1	0	0	0	1	0	1	1	112	1	172	80	61.6	42	125	98	23.5	4	0	1
1	32	2012-11-9	1	1	0	0	57	0	0	0	0	1	0	1	0	72	1	67.8	69	53	52	144	99	14.25	5	1	0
1	40	2012-03-02	1	1	1	1	67	1	0	1	1	1	0	1	1	48	1	159	70	65	54	322	230	38.75	5	0	1
1	57	2010-09-27	0	0	0	1	46	1	0	0	0	0	0	1	1	72	1	247	86	55	52	279	237	12	6	1	0
1	52	2011-03-08	1	1	0	0	56	1	1	0	0	1	0	1	0	40	0	122	80	49	55	120	91	18	2	1	0
1	51	2011-04-06	1	1	0	1	56	1	0	0	0	0	0	1	0	36	0	229	84	50	57	113	68	18	5	0	1
1	54	2010-12-23	1	1	0	0	62	1	0	0	0	0	0	1	0	36	1	287	76	68	56	104	83	10	5	0	1
1	55	2010-12-13	0	0	0	1	56	1	0	0	1	0	0	1	0	102	1	354	72	50	40	180	148	15.5	7	0	0
1	57	2010-09-15	1	1	0	0	60	0	0	0	0	0	0	1	0	60	1	157	78	44	53	193	113	37	6	0	1
1	37	2012-05-16	1	1	0	0	62	1	0	0	0	0	0	1	0	132	1	127	98	73.6	46	111	74	23.75	5	0	1
1	53	2011-01-20	1	1	1	1	50	1	0	0	1	0	0	1	0	140	1	745	68	78.3	49	195	161	96	7	0	0
1	42	2012-01-04	1	1	1	1	51	1	0	1	0	0	0	1	0	240	1	28.2	53	84.5	42	183	119	16.25	6	0	1
1	44	2011-11-07	1	1	0	1	46	1	0	0	0	0	0	1	0	11	1	278	80	58.4	45	181	161	11	4	1	1
1	43	2011-11-17	1	1	0	0	60	1	0	0	0	1	0	1	0	36	0	349	81	55	61	134	101	17.5	6	0	0
1	43	2011-11-18	1	1	0	1	57	1	0	0	0	0	0	1	0	72	1	365	114	46.2	54	148	116	13	4	0	0
1	43	2011-11-28	1	1	1	0	57	1	0	1	1	0	0	1	0	244	1	345	58	85.7	45	121	91	17.25	2	0	1
1	43	2011-12-09	1	1	0	0	59	1	0	0	0	0	0	1	0	36	0	262	77	58	55	208	154	17.25	4	1	1
1	42	2011-12-20	1	1	0	1	70	1	0	0	0	0	0	1	1	24	1	130	89	42	48	185	153	16.25	3	0	0
1	36	2012-6-25	0	0	0	0	70	0	0	0	0	1	0	1	0	8	0	78.1	76	48	55	124	83	72	9	1	1
1	37	2012-6-12	0	0	1	1	44	1	0	0	1	0	0	1	0	120	1	86.7	62	66.3	55	175	148	144	2	0	0
1	37	2012-05-29	1	1	0	0	53	1	0	0	0	0	0	1	0	12	0	172	66	55.4	58	99	73	12	2	0	0
1	37	2012-5-25	1	1	0	0	56	1	0	0	1	1	0	1	0	72	1	226	83	56.2	49	165	133	144	10	1	1
1	38	2012-05-07	1	1	0	1	43	1	0	0	0	0	0	1	0	24	1	253	70	60	36	204	178	48	7	1	1
1	49	2011-05-31	1	1	0	1	61	0	0	0	0	0	0	1	0	60	1	435	73	57.2	38	184	144	16.5	7	1	0
1	37	2012-05-22	1	1	0	1	51	1	0	1	0	1	0	1	0	12	1	36	67	65	56	146	91	14.25	5	0	1
1	48	2011-06-23	1	1	0	1	54	1	0	1	1	1	0	1	0	48	1	88.8	69	63.4	53	235	192	72	7	0	0
1	48	2011-06-21	1	1	1	1	55	1	0	0	1	0	0	1	0	104	1	443	73	75.2	49	135	113	20	3	1	0
1	37	2012-6-11	1	1	0	1	59	0	0	1	0	0	0	1	0	30	1	265	76	55	55	260	137	43	7	0	1
1	60	2010-07-09	1	1	0	0	56	1	0	0	0	0	0	1	0	60	0	209	68	44.5	52	142	108	16	5	1	0
1	50	2011-05-06	1	1	0	1	57	1	0	0	0	0	0	1	0	60	0	806	66	66	54	120	82	16.25	5	1	1
1	49	2011-05-18	0	0	0	0	53	0	0	0	1	0	0	1	0	14	1	266	75	53	42	153	114	19.5	6	0	1
1	47	2011-08-08	1	1	0	1	57	1	0	0	0	0	0	1	0	30	0	261	94	55.5	58	105	70	19.5	4	0	0
1	47	2011-08-05	1	1	0	0	66	0	0	0	0	0	0	1	0	48	0	224	71	49	54	132	96	19.75	6	0	0
1	46	2011-08-16	1	1	0	1	48	1	0	1	0	0	0	1	0	114	0	914	55	69	47	120	80	17.75	7	1	1
1	46	2011-08-19	1	1	1	1	67	1	0	0	0	0	0	1	0	20	1	197	76	58	48	110	86	16.5	5	0	0
1	40	2012-03-13	1	1	0	0	57	1	0	0	1	0	0	1	0	96	1	476	102	54.6	45	162	127	17.5	4	0	1
1	46	2011-09-06	1	1	0	0	69	0	0	0	0	0	0	1	0	32	0	439	64	52	54	160	129	14.25	5	1	0
1	45	2011-09-20	1	1	1	1	39	0	0	0	0	0	0	1	0	108	0	376	53	81	51	205	152	16	6	0	1
1	45	2011-09-27	1	1	0	1	65	0	1	0	0	1	0	1	0	23	1	163	72	59	49	164	135	432	11	0	0
1	44	2011-10-19	1	1	0	1	62	1	0	0	1	0	0	1	0	16	0	120	75	53	55	257	221	9	1	0	1
1	45	2011-09-27	1	1	0	0	63	0	0	0	0	1	1	1	0	72	0	470.5	72	68.6	55	140	110	39.25	4	0	0
1	31	2012-12-07	0	0	0	1	58	1	0	0	0	0	0	1	0	12	1	97.5	84	57	40	200	155	15	3	0	0
1	31	2012-12-13	0	0	0	1	56	1	0	0	0	0	0	1	0	12	1	354	72	50	40	180	148	15.5	7	0	1
1	30	2012-12-25	1	1	0	0	60	0	0	0	0	0	0	1	0	6	1	157	78	44	53	193	113	37	6	0	1
1	30	2013-01-06	1	1	0	0	62	1	0	0	0	0	0	1	0	132	1	627	58	73.6	46	111	74	23.75	5	0	0
1	30	2013-01-12	1	1	0	1	50	1	0	0	1	0	0	1	0	140	1	574.5	68	78.3	49	195	161	96	7	0	1
1	29	2013-01-24	1	1	1	1	51	1	0	1	0	0	0	1	0	24	1	1282	83	84.5	42	183	119	16.25	6	0	1
1	29	2013-02-07	1	1	0	1	46	1	0	0	0	0	0	1	0	19	1	278	80	58.4	45	181	161	11	4	1	1
1	28	2013-02-17	1	1	0	1	60	1	0	0	0	1	0	1	0	36	0	349	81	55	61	134	101	17.5	6	0	1
1	28	2013-02-28	1	1	0	0	57	1	0	0	1	0	0	1	0	72	1	365	114	46.2	54	148	116	13	4	0	0
1	28	2013-03-02	1	1	1	1	57	1	0	1	0	0	0	1	0	224	1	345	48	85.7	45	121	91	17.25	2	0	1
1	28	2013-03-09	1	1	0	0	59	1	0	0	0	0	0	1	0	160	0	262	77	58	55	208	154	17.25	4	1	0
1	27	2013-03-20	1	1	0	1	70	1	0	0	0	0	0	1	1	24	1	130	89	42	48	185	153	16.25	3	0	0
1	27	2013-3-25	0	0	0	0	70	0	0	0	0	1	0	1	0	15	0	78.1	76	48	55	124	83	72	9	1	1
1	27	2013-4-12	0	0	1	1	44	1	0	0	1	0	0	1	0	120	1	86.7	62	66.3	55	175	148	144	2	0	0
1	26	2013-04-19	1	1	0	0	53	1	0	0	0	0	0	1	0	12	0	172	66	55.4	58	99	73	12	2	0	0
1	26	2013-4-25	1	1	0	0	56	1	0	0	1	1	0	1	0	72	1	226	83	56.2	49	165	133	144	10	1	1
1	26	2013-05-07	1	1	0	1	43	1	0	0	0	0	0	1	0	140	1	253	70	60	36	204	178	48	7	1	1
1	25	2013-05-31	1	1	0	1	61	0	0	0	1	0	0	1	0	60	1	435	73	57.2	38	184	144	16.5	7	1	0
1	25	2013-06-12	1	1	0	1	51	1	0	1	0	1	0	1	0	12	1	360	67	65	56	146	91	14.25	5	0	0
1	24	2013-06-23	1	1	0	1	54	1	0	1	1	1	0	1	0	108	1	88.8	69	63.4	53	235	192	72	7	0	1
1	24	2013-07-11	1	1	1	1	55	1	0	0	1	0	0	1	0	204	1	443	73	75.2	49	135	113	20	3	1	1
1	23	2013-7-19	1	1	0	1	59	0	0	1	0	0	0	1	0	30	1	265	76	55	55	260	137	43	7	0	0
1	23	2013-07-29	1	1	0	0	56	1	0	0	0	0	0	1	0	60	0	209	68	44.5	52	142	108	16	5	1	1
1	23	2013-08-06	1	1	0	0	57	1	0	0	0	0	0	1	0	60	0	180.6	76	66	54	120	82	16.25	5	1	1
1	22	2013-08-18	0	0	0	1	53	0	0	0	0	0	0	1	0	84	1	266	75	53	42	153	114	19.5	6	0	0
1	22	2013-09-08	1	1	0	0	57	1	0	0	0	0	0	1	0	60	0	261	94	55.5	58	105	70	19.5	4	0	1
1	21	2013-09-15	1	1	0	0	66	0	0	0	0	0	0	1	0	48	0	224	71	49	54	132	96	19.75	6	0	0
1	21	2013-09-16	1	1	0	1	48	1	0	1	1	0	0	1	0	204	0	91.4	75	69	47	120	80	17.75	7	1	1
1	21	2013-09-19	1	1	1	1	67	1	0	0	0	0	0	1	0	240	1	197	76	58	48	110	86	16.5	5	0	0
1	21	2013-09-23	1	1	0	0	57	1	0	0	1	0	0	1	0	96	1	47.6	102	54.6	45	162	127	17.5	4	0	0
1	21	2013-10-06	1	1	0	0	69	0	0	0	0	0	0	1	0	3	0	439	64	52	54	160	129	14.25	5	1	1
1	20	2013-10-20	1	1	1	1	39	0	0	0	0	0	0	1	0	10	0	1376	63	81	51	205	152	16	6	0	1
1	20	2013-10-27	1	1	0	1	65	0	1	0	0	1	0	1	0	2	1	163	72	59	49	164	135	432	8	0	0
1	19	2013-11-19	1	1	0	1	62	1	0	0	0	0	0	1	0	6	0	120	75	53	55	257	221	9	1	0	0
1	19	2013-11-27	1	1	1	0	63	0	0	0	0	1	1	1	0	72	0	670.5	72	68.6	55	140	110	39.25	4	0	1
1	19	2013-12-07	0	0	0	1	58	1	0	0	0	0	0	1	0	2	1	97.5	84	57	40	200	155	15	3	0	1
1	19	2013-12-13	0	0	0	1	56	1	0	0	1	0	0	1	0	192	1	354	72	50	40	180	148	15.5	7	0	0
1	18	2013-12-15	1	1	0	0	60	0	0	0	0	0	0	1	0	360	1	157	78	44	53	193	113	37	6	0	1
1	18	2013-12-16	1	1	0	1	62	1	0	0	0	0	0	1	0	132	1	727	98	73.6	46	111	74	23.75	5	0	0
1	18	2013-12-22	1	1	1	0	42	1	0	0	0	0	0	1	0	120	1	69.8	79	72	51	244	205	48	7	0	1
1	18	2013-12-26	1	1	1	1	65	1	0	0	1	0	0	1	0	120	1	124	81	68.3	44	173	111	18.25	6	0	1
1	18	2013-12-28	1	1	0	1	54	1	1	0	0	0	0	1	0	120	1	1184	58	84	52	161	116	17.25	6	0	0
1	18	2014-01-04	1	1	1	0	50	1	0	0	0	0	0	1	0	60	1	910	73	71	43	213	175	21	6	1	1
1	18	2014-01-09	0	0	0	0	46	0	0	0	0	0	0	1	0	1	1	943	81	64	53	141	107	15	5	0	0
1	17	2014-1-15	1	1	1	1	64	1	0	0	0	0	0	1	0	24	1	287	66	71	48	161	108	16.5	3	0	0
1	17	2014-1-27	1	1	0	0	59	0	0	0	1	0	0	1	0	24	1	430	82	51	53	170	128	11.5	5	0	1
1	17	2014-2-13	1	1	1	1	62	1	0	0	0	0	0	1	0	120	1	682	79	56.7	39	214	178	8.5	2	0	0
1	16	2014-2-16	1	1	1	1	59	1	1	0	1	1	0	1	0	36	1	65.1	71	69	48	201	169	18.25	4	1	1
1	16	2014-2-28	1	1	1	1	68	1	1	0	0	1	1	1	1	12	1	1219	67	88.4	50	288	238	16	4	0	0
1	16	2014-3-12	1	1	0	0	61	1	0	0	1	1	0	1	0	156	0	101	65	52	56	155	120	12	3	0	1
1	15	2014-3-25	1	1	0	1	71	0	0	0	0	0	0	1	0	3	1	344	90	60	46	129	107	13.5	5	0	0
1	15	2014-4-7	0	1	0	0	50	0	0	0	0	0	0	0	0	12	1	258	57	61.6	40	146	111	12.75	3	0	0
1	14	2014-4-18	1	1	0	1	51	0	0	1	0	0	0	1	0	6	0	576	72	73.2	46	155	119	5.5	2	0	1
1	14	2014-4-24	1	1	1	1	46	1	0	0	1	1	0	1	0	1	1	960	60	81.3	53	189	154	16.75	5	0	1
1	14	2014-4-30	1	1	0	0	55	1	0	0	0	0	0	1	0	120	1	302	66	54.4	54	108	82	19	3	0	0
1	14	2014-5-5	1	1	1	0	67	1	0	0	0	0	0	1	0	10	1	1244	75	74	50	165	129	7.5	2	0	1
1	14	2014-5-6	1	1	0	1	60	1	0	0	0	0	0	1	0	24	1	386	77	58	51	176	135	72	6	1	0
1	14	2014-5-14	0	0	0	1	67	0	1	1	0	0	0	1	0	2	1	366	94	54	39	126	84	120	9	1	1
1	13	2014-5-21	0	1	0	1	62	0	0	0	0	0	0	1	0	12	0	552	72	43.6	43	199	171	16	4	0	0
1	13	2014-6-5	1	1	0	1	68	1	0	0	0	0	0	1	0	1	0	354	70	49	59	199	169	2	9	0	1
1	13	2014-6-11	0	1	1	0	47	1	0	0	1	0	0	1	0	120	0	1199	66	75	53	196	169	16.5	3	0	0
1	12	2014-06-17	1	1	0	1	70	0	0	0	0	1	0	1	0	120	1	370	77	52.7	37	250	212	15.5	4	0	1
1	12	2014-6-24	0	0	0	0	45	0	0	0	0	0	0	1	0	120	1	334	95	41.8	57	140	102	7.75	2	0	1
1	12	2014-06-30	0	0	0	1	56	1	0	0	0	0	0	1	0	192	1	354	72	50	40	180	148	15.5	7	0	0
1	12	2014-07-05	1	1	0	0	60	0	0	0	0	0	0	1	0	360	1	157	78	44	53	193	113	37	6	0	1
1	11	2014-07-16	1	1	0	1	62	1	0	0	0	0	0	1	0	132	1	127	68	73.6	46	111	74	23.75	5	0	1
1	11	2014-07-20	1	1	1	1	50	1	0	0	1	0	0	1	0	240	1	474.5	68	78.3	49	195	161	96	7	0	1
1	11	2014-08-04	1	1	1	1	51	1	0	1	0	0	0	1	0	24	1	628.2	63	84.5	42	183	119	16.25	6	0	0
1	10	2014-08-17	1	1	0	1	46	1	0	0	0	0	0	1	0	1	1	278	80	58.4	45	181	161	11	4	1	1
1	10	2014-08-28	1	1	0	0	60	1	0	0	1	1	0	1	0	36	0	349	81	55	61	134	101	17.5	6	0	0
1	9	2014-09-18	1	1	0	0	57	1	0	0	0	0	0	1	0	72	1	365	114	46.2	54	148	116	13	4	0	1
1	9	2014-09-28	1	1	1	1	57	1	0	1	0	0	0	1	0	32	1	345	58	85.7	45	121	91	17.25	2	0	0
1	9	2014-10-09	1	1	0	0	59	1	0	0	0	0	0	1	0	36	0	262	77	58	55	208	154	17.25	4	1	1
1	8	2014-10-20	1	1	0	0	70	1	0	0	0	0	0	1	1	24	1	130	89	42	48	185	153	16.25	3	0	1
1	8	2014-10-25	0	0	0	0	70	0	0	0	0	1	0	1	0	9	0	787.1	76	48	55	124	83	72	9	1	0
1	8	2014-11-2	0	0	1	1	44	1	0	0	1	0	0	1	0	120	1	486.7	62	66.3	55	175	148	144	2	0	1
1	7	2014-11-19	1	1	0	0	53	1	0	0	0	0	0	1	0	12	0	172	66	55.4	58	99	73	12	2	0	0
1	7	2014-11-25	1	1	0	0	56	1	0	0	1	1	0	1	0	72	1	226	63	56.2	49	165	133	144	10	1	1
1	7	2014-11-27	1	1	0	1	43	1	0	0	0	0	0	1	0	40	1	253	70	60	36	204	178	48	7	1	0
1	7	2014-12-01	1	1	0	1	61	0	0	0	0	0	0	1	0	60	1	435	73	57.2	38	184	144	16.5	7	1	1
1	7	2014-12-05	1	1	0	1	51	1	0	1	0	1	0	1	0	12	1	360	67	65	56	146	91	14.25	5	0	0
1	6	2014-12-23	1	1	0	1	54	1	0	1	1	1	0	1	0	108	1	888	69	63.4	53	235	192	72	7	0	1
1	6	2014-12-31	1	1	1	1	55	1	0	0	1	0	0	1	0	204	1	443	73	75.2	49	135	113	20	3	1	1
